# Supplementary material for: Genomic Characterization and Distribution Pattern of a Novel Marine OM43 Phage
Source: Front Microbiol. 2021 Mar 24;12:651326. doi: 10.3389/fmicb.2021.651326 (PMC8024684; doi:10.3389/fmicb.2021.651326)
Supplement: Supplementary file 1 [file Table_1.xlsx]

## Sheet: Sheet1
Phage and ORF #	start	stop	Size (aa)	Strand	Predicted function	Significant hit in NCBI-RefSeq and NCBI-nr database (accession no., E-value, coverage-aa identity %)	PFAM (accession; E-value)
MEP301_ORF1	1	294	97	+	hypothetical protein
MEP301_ORF2	291	722	143	+	hypothetical protein	hypothetical protein UFOVP765_45 [uncultured Caudovirales phage] (CAB4160970.1, 1e-08, 48%-37.33% )
MEP301_ORF3	780	938	52	+	hypothetical protein
MEP301_ORF4	935	1624	229	+	recombinase family protein	putative serine recombinase [Prokaryotic dsDNA virus sp.] (QDP47724.1, 1e-99, 98%-65.04%)	Resolvase, N terminal domain (PF00239.21; 4.9e-21; 2.7e-25)
MEP301_ORF5	1628	2644	338	+	YqaJ viral recombinase family protein	recombinase [Geobacillus phage GBK2] (YP_009010509.1, 0.001,73%-23.44%)	YqaJ-like viral recombinase domain(PF09588.10, 2.1e-06, 1.2e-10)
MEP301_ORF6	2654	3055	133	+	ERF family protein	ERF family protein [Staphylococcus phage StauST398-3] (YP_008059829.1, 3e-22, 95%-40.00%)	ERF superfamily (PF04404.12; 7.2e-21, 4.0e-25)
MEP301_ORF7	3460	3762	100	+	hypothetical protein	hypothetical protein Tp1102SUR657482_42 [Prokaryotic dsDNA virus sp.] (QDP47729.1, 4e-30, 83%-59.04%)
MEP301_ORF8	3744	3914	56	+	hypothetical protein	hypothetical protein UFOVP454_64 [uncultured Caudovirales phage] (CAB4144800.1, 2e-04, 71%-42.50%)
MEP301_ORF9	4017	4496	159	-	hypothetical protein
MEP301_ORF10	4496	4720	74	-	hypothetical protein	hypothetical protein Tp1102SUR657482_44 [Prokaryotic dsDNA virus sp.] (QDP47731.1, 6e-35, 100%-75.68%)
MEP301_ORF11	4699	5406	235	-	putative phosphodiesterase	calcineurin-like phosphoesterase [Vibrio phage Vp670] (YP_009788841.1, 2e-75, 99%-47.03%)	Calcineurin-like phosphoesterase(PF00149.28;1.0e-07, 5.8e-12)
MEP301_ORF12	5463	5906	147	-	peptidase M15A	peptidase M15A [Methylophilales phage HIM624-A] (AFB70783.1, 4e-43, 97%-55.24%)	Peptidase M15 (PF08291.11;1.4e-18, 7.6e-23)
MEP301_ORF13	5903	6304	133	-	putative holin family protein	holin family protein [Alteromonas phage vB_AmaP_AD45-P1] (YP_008126056.1, 5e-22, 99%-36.43%)	Holin of 3TMs, for gene-transfer release (PF11351.8; 7.2e-18, 4.0e-22)
MEP301_ORF14	6454	6633	59	-	hypothetical protein	hypothetical protein N386_gp26 [Puniceispirillum phage HMO-2011] (YP_008320288.1, 0.011, 94%-37.29%)
MEP301_ORF15	6621	7166	181	-	hypothetical protein	hypothetical protein Tp1102SUR657482_49 [Prokaryotic dsDNA virus sp.] (QDP47736.1, 2e-82, 99%-63.33%)
MEP301_ORF16	7172	9538	788	-	SPRY domain containing protein	SPRY domain containing protein [uncultured Caudovirales phage] (CAB4121666.1, 0.0, 99%-48.64%)	SPRY domain (PF00622.28; 1.8e-18, 9.8e-23)
MEP301_ORF17	9539	9934	131	-	hypothetical protein	hypothetical protein CYYG_00030 [Cyanophage SS120-1] (YP_007676875.1, 3e-08, 48%-50.00%)
MEP301_ORF18	9934	10212	92	-	hypothetical protein	hypothetical protein HOQ54_gp03 [uncultured phage_MedDCM-OCT-S46-C10] (YP_009777831.1, 2e-10, 94%-40.21%)
MEP301_ORF19	10209	10766	185	-	putative tail fiber protein	putative tail fiber protein [Puniceispirillum phage HMO-2011] (YP_008320301.1, 8e-04, 77%-35.33%)
MEP301_ORF20	10766	11347	193	-	putative endonuclease	endonuclease [Bacteroides phage crAss001] (YP_009910758.1, 5e-09, 68%-30.56%)
MEP301_ORF21	11347	12225	292	-	putative tail structural protein	putative tail structural protein [Roseobacter phage CRP-7] (QBQ72844.1, 8e-66, 97%-48.01%)
MEP301_ORF22	12235	13986	583	-	tail fiber protein	tail protein [Lentibacter virus vB_LenP_ICBM1] (YP_009834298.1, 1e-24, 54%-50.38%)
MEP301_ORF23	14031	15791	586	-	internal virion protein	internal virion protein D [Pelagibacter phage HTVC011P] (YP_007517796.1, 2e-14, 36%-30.33%)
MEP301_ORF24	15736	17130	464	-	hypothetical protein	hypothetical protein UFOVP765_13 [uncultured Caudovirales phage] (CAB4160513.1, 3e-40, 94%-30.32%)
MEP301_ORF25	17133	17618	161	-	hypothetical protein
MEP301_ORF26	17611	19314	567	-	hypothetical protein	hypothetical protein UFOVP765_15 [uncultured Caudovirales phage] (CAB4160517.1, 2e-39, 76%-27.96%)
MEP301_ORF27	19326	19808	160	-	hypothetical protein	hypothetical protein UFOVP765_16 [uncultured Caudovirales phage] (CAB4160519.1, 8e-50, 88%-58.87%)
MEP301_ORF28	19811	21793	660	-	putative tail tubular protein B	putative tail tubular protein B [Pelagibacter phage HTVC010P] (YP_007517711.1, 4e-23, 96%-27.64%)
MEP301_ORF29	21793	22407	204	-	Phage tail tubular protein A	putative tail tubular A [Pelagibacter phage HTVC100P] (QPZ53612.1, 5e-13, 90%-26.32%)
MEP301_ORF30	22473	22739	88	-	hypothetical protein	hypothetical protein DVVG_00003 [Dunaliella viridis virus SI2] (YP_009020987.1, 1e-04, 68%-39.34%)
MEP301_ORF31	22756	23598	280	-	major capsid protein	putative major capsid protein [Pelagibacter phage HTVC010P] (YP_007517707.1, 1e-20, 100%-30.72%)
MEP301_ORF32	23783	24589	268	-	capsid assembly protein	capsid assembly protein [uncultured Mediterranean phage uvMED] (BAQ88115.1, 6e-63, 98%-40.45%)
MEP301_ORF33	24589	24852	87	-	hypothetical protein	hypothetical protein UFOVP765_22 [uncultured Caudovirales phage] (CAB4160550.1, 7e-45, 100%-75.86%)
MEP301_ORF34	24852	25151	99	-	hypothetical protein	hypothetical protein HOU36_gp53 [Acinetobacter phage vB_AbaP_B09_Aci08] (YP_009814067.1, 4e-08, 89%-33.70%)
MEP301_ORF35	25155	26735	526	-	Head-tail connector	head-tail connector protein [Pelagibacter phage HTVC010P] (YP_007517703.1, 9e-42, 90%-26.98%)	Bacteriophage head to tail connecting protein (PF12236.8; 2.8e-108, 1.5e-112)
MEP301_ORF36	26738	27010	90	-	hypothetical protein	hypothetical protein P200_gp026 [Pelagibacter phage HTVC200P] (AXH71594.1, 1e-25, 98%-61.80%)
MEP301_ORF37	27013	27150	45	-	hypothetical protein	hypothetical protein P119_gp27 [Pelagibacter phage HTVC119P] (AXH71376.1, 2e-16, 100%-82.22%)
MEP301_ORF38	27143	27727	194	-	hypothetical protein	hypothetical protein S141_16 [Shewanella sp. phage 1/41] (YP_009103280.1, 3e-04, 50%-31.00%)
MEP301_ORF39	27727	27864	45	-	hypothetical protein
MEP301_ORF40	27866	28042	58	-	hypothetical protein
MEP301_ORF41	28051	28623	196	-	hypothetical protein
MEP301_ORF42	28640	28849	69	-	hypothetical protein
MEP301_ORF43	28854	29096	80	-	hypothetical protein	hypothetical protein UFOVP765_31 [uncultured Caudovirales phage] (CAB4160717.1, 2e-17, 100%-51.85%)
MEP301_ORF44	29098	29598	166	-	putative acetyltransferase	putative acetyltransferase [uncultured Mediterranean phage uvMED] (BAQ86901.1, 2e-14, 81%-29.41%)
MEP301_ORF45	29576	31132	518	-	terminase large subunit	large terminase [Burkholderia phage vB_BmuP_KL4] (YP_009800690.1, 5e-107, 88%-40.31%)
MEP301_ORF46	31122	31283	53	-	hypothetical protein	hypothetical protein Tp1102SUR657482_24 [Prokaryotic dsDNA virus sp.] (QDP47711.1, 9e-25, 100%-86.79%)
MEP301_ORF47	31261	31491	76	-	hypothetical protein	hypothetical protein HTVC026P_gp64 [Pelagibacter phage HTVC026P] (QGZ17779.1, 7e-16, 88%-52.24%)
MEP301_ORF48	31481	31660	59	-	hypothetical protein	hypothetical protein Tp1102SUR657482_25 [Prokaryotic dsDNA virus sp.] (QDP47712.1, 4e-17, 86%-66.67%)
MEP301_ORF49	31650	32075	141	-	terminase small subunit	Terminase small subunit [uncultured Caudovirales phage] (CAB4160799.1, 8e-68, 96%-72.92%)	Terminase small subunit (PF03592.16; 9.5e-08, 5.3e-12)
MEP301_ORF50	32075	32365	96	-	ssDNA binding protein	ssDNA binding protein [Acinetobacter phage SH-Ab 15497] (AUG85480.1, 3e-06, 88%-31.58%)
MEP301_ORF51	32358	32732	124	-	RusA family crossover junction endodeoxyribonuclease	RusA family crossover junction endodeoxyribonuclease [Shigella phage 75/02 Stx] (YP_009226861.1, 4e-24, 86%-37.38%)	Endodeoxyribonuclease RusA (PF05866.11; 1.4e-16, 7.7e-21)
MEP301_ORF52	32729	32890	53	-	hypothetical protein	hypothetical protein Tp1102SUR657482_29 [Prokaryotic dsDNA virus sp.] (QDP47716.1, 4e-21, 100%-73.58%)
MEP301_ORF53	32887	33147	86	-	hypothetical protein	hypothetical protein Tp1102SUR657482_31 [Prokaryotic dsDNA virus sp.] (QDP47718.1, 2e-18, 73%-59.38%)
MEP301_ORF54	33584	33730	48	-	hypothetical protein
MEP301_ORF55	34057	34662	201	-	hypothetical protein	hypothetical protein Tp1102SUR657482_33 [Prokaryotic dsDNA virus sp.] (QDP47720.1, 2e-74, 89%-64.80%)
