# Supplementary material for: Genomic Characterization and Distribution Pattern of a Novel Marine OM43 Phage
Source: Front Microbiol. 2021 Mar 24;12:651326. doi: 10.3389/fmicb.2021.651326 (PMC8024684; doi:10.3389/fmicb.2021.651326)
Supplement: Supplementary file 2 [file Table_2.xlsx]

## Sheet: Dercription of dataset
Description of the Supplementary Dataset
1 The list of marine viromic datasets analyzed in the metagenome analysis.
2 Relative abundance of MEP301-type phages in marine viromic datasets (KPKG).

## Sheet: 1-virome_datasets
Metagenome data set	Source	Project code/ Accession number	Number of datasets used
Pacific Ocean Virome project (POV)	iMicrobe	CAM_P_0000915	18
Scripps Pier virome (SPV)	iMicrobe	CAM_S_1336	1
India Ocean Virome (IOV)	NCBI Short Read Archive (SRA)	SRR341935, SRR342213	2
Global Oceans Viromes (GOV) dataset	European Nucleotide Archive	ERR2750826~ERR2750829,ERR2752143~ERR2752164,ERR2762100~ERR2762188,ERR594352~ERR594415,ERR599337~ERR599384	131
Malaspina Expedition (ME)	Joint Genome Institute (JGI)	GS112,GS122,MSP82,MSP91,MSP103,MSP109,MSP112,MSP114,MSP118,MSP121,MSP131,MSP134,MSP144	11

## Sheet: 2-Relative abundance
Sample_name	Metagenome datasets	Source	Accession number	Sample_ACC	Material_ACC	Depth (m)	Temperature - (℃)	Chlorophyll a, areal concentration (Chlora areal; mg/m2)	Salinity	MEP301	KX158644.1Uncultured_bacterium_clone_VISS3_088	Station102_SUR_ALL_assembly_NODE_387_length_33295_cov_11.029693	Station173_DCM_ALL_assembly_NODE_3468_length_26058_cov_29.993501	Station180_SUR_ALL_assembly_NODE_3819_length_27194_cov_85.738937	Station189_DCM_ALL_assembly_NODE_895_length_35158_cov_59.730052	Station196_SUR_ALL_assembly_NODE_1083_length_33375_cov_75.986705	Station201_SUR_ALL_assembly_NODE_1343_length_33765_cov_9.933136	Station82_DCM_COMBINED_FINAL_NODE_1219_length_27352_cov_13.359856	Station85_DCM_COMBINED_FINAL_NODE_755_length_35564_cov_5.980596	uvMED-CGR-U-MedDCM-OCT-S25-C65	Venkma
45_SRF	Global Oceans Viromes (GOV) dataset	European Nucleotide Archive	ERR599356	-	-	5	30.4964	14.558	35.0481	0	0	0	0	0	0	0	0	0	0	0	0
137_DCM	Global Oceans Viromes (GOV) dataset	European Nucleotide Archive	ERR599340	-	-	40	18.5948	34.1609	34.366	0	0	0	0.289119	0	0	0	0	0.250735	0	0	0
78_SRF	Global Oceans Viromes (GOV) dataset	European Nucleotide Archive	ERR594411	-	-	5	19.8541	20.9027	36.3255	0	0	0	0	0	0	0	0	0	0	0	0
58_DCM	Global Oceans Viromes (GOV) dataset	European Nucleotide Archive	ERR599362	-	-	66	25.3083	21.7602	35.1627	0	0	0	0	0	0	0	0	0	0	0	0
155_MES	Global Oceans Viromes (GOV) dataset	European Nucleotide Archive	ERR2762102,ERR2762103	-	-	751	8.92358	-	35.4057	0	0.680974	1.11527	1.35182	0	0.368603	0.479411	0	0	0.288725	0.0242442	0.221099
124_MIX	Global Oceans Viromes (GOV) dataset	European Nucleotide Archive	ERR599367	-	-	120	24.814	33.7078	35.9073	0	0	0	0	0	0	0	0	0	0	0	0
46_SRF	Global Oceans Viromes (GOV) dataset	European Nucleotide Archive	ERR594376	-	-	5	30.1257	12.9179	35.1113	0	0	0	0	0	0	0	0	0	0	0	0
201_SRF	Global Oceans Viromes (GOV) dataset	European Nucleotide Archive	ERR2762164,ERR2762165,ERR2762166	-	-	5	-1.32986	40.7346	30.7019	0	0.0621248	0	0.185969	0	0.39017	0	0.49417	0	0.893985	0	0.151547
100_dDCM	Global Oceans Viromes (GOV) dataset	European Nucleotide Archive	ERR599375	-	-	177	13.0146	37.0054	34.8278	0	0	0	0	0	0	0	0	0	0	0	0
137_MES	Global Oceans Viromes (GOV) dataset	European Nucleotide Archive	ERR2752162,ERR2752163,ERR599366	-	-	375	8.91148	42.9043	34.5882	0	0	0	0	0	0	0	0	0	0	0	0
123_MIX	Global Oceans Viromes (GOV) dataset	European Nucleotide Archive	ERR599343,ERR599348	-	-	150	21.9737	34.0341	35.8773	0	0	0	0	0	0	0	0	0	0	0	0
163_SRF	Global Oceans Viromes (GOV) dataset	European Nucleotide Archive	ERR2762114,ERR2762115	-	-	5	1.89961	109.657	34.8887	0	0.0333572	0	0.146297	0	0.0918665	0.0248027	0	0	0.0862011	0	0.0417135
76_DCM	Global Oceans Viromes (GOV) dataset	European Nucleotide Archive	ERR594355	-	-	150	21.6433	14.9669	36.6195	0	0	0	0	0	0	0	0	0	0	0	0
189_DCM	Global Oceans Viromes (GOV) dataset	European Nucleotide Archive	ERR2762142,ERR2762143	-	-	20	-0.607125	28.4383	32.7267	0	1.38942	0	1.36521	0.64826	3.53979	1.26615	0.591369	0.362649	1.14956	0	1.50749
175_MIX	Global Oceans Viromes (GOV) dataset	European Nucleotide Archive	ERR2762126,ERR2762127	-	-	10-100	1.02571	65.2634	34.6918	0	0.198526	0	0.394871	0	0.934124	0	0	0	0.395368	0	0.190332
138_SRF	Global Oceans Viromes (GOV) dataset	European Nucleotide Archive	ERR599355	-	-	5	26.6362	26.1396	33.5204	0	0	0	0	0	0	0	0	0	0	0	0
78_MES	Global Oceans Viromes (GOV) dataset	European Nucleotide Archive	ERR2752149,ERR2752150,ERR599361	-	-	800	5.8659	20.5432	34.355	0	0	0	0	0	0	0	0	0.0136894	0	0	0
39_SRF	Global Oceans Viromes (GOV) dataset	European Nucleotide Archive	ERR594356,ERR594365	-	-	5	26.8177	19.6168	36.3106	0	0	0	0	0	0	0	0	0	0	0	0
168_DCM	Global Oceans Viromes (GOV) dataset	European Nucleotide Archive	ERR2762116,ERR2762117	-	-	40	3.82455	40.8031	34.9753	0	0.227901	0	1.20016	0	0.260461	0.170897	0	0	0.606666	0	0.485118
193_SRF	Global Oceans Viromes (GOV) dataset	European Nucleotide Archive	ERR2762150,ERR2762151,ERR2762152	-	-	5	2.4534	15.1918	29.0291	0.278048	1.4506	0.409179	0.869531	0	1.14416	1.59387	0.445734	0	1.86325	0	1.17233
62_SRF	Global Oceans Viromes (GOV) dataset	European Nucleotide Archive	ERR599339	-	-	5	25.0802	20.3338	-	0	0	0	0	0	0	0	0	0	0	0	0
32_DCM	Global Oceans Viromes (GOV) dataset	European Nucleotide Archive	ERR594360	-	-	80	26.0504	12.1137	40.187	0	0	0	0	0	0	0	0	0	0	0.28739	0
158_MES	Global Oceans Viromes (GOV) dataset	European Nucleotide Archive	ERR2762108,ERR2762109	-	-	651	0.22498	39.0691	34.9035	0	0.0631372	0.0213405	0.0843101	0	0.0614071	0.0373997	0	0	0.0339726	0	0.074105
25_DCM	Global Oceans Viromes (GOV) dataset	European Nucleotide Archive	ERR594375	-	-	50	15.1613	14.0094	38.4891	0	0	0	0	0	0	0	0	0	0	1.30857	0
111_DCM	Global Oceans Viromes (GOV) dataset	European Nucleotide Archive	ERR599369	-	-	90	19.8814	31.8491	35.6958	0	0	0	0	0	0	0	0	0	0	0	0
39_DCM	Global Oceans Viromes (GOV) dataset	European Nucleotide Archive	ERR594363,ERR594397	-	-	25	26.8122	29.1818	36.4016	0	0	0	0	0	0	0	0	0	0	0	0
38_SRF	Global Oceans Viromes (GOV) dataset	European Nucleotide Archive	ERR594374,ERR594400	-	-	5	26.2314	20.3622	36.618	0	0	0	0	0	0	0	0	0	0	0.203275	0
208_SRF	Global Oceans Viromes (GOV) dataset	European Nucleotide Archive	ERR2762176,ERR2762177	-	-	5	3.1965	30.485	32.9918	0	0.877823	0.172078	0.794649	0	2.0241	0.586298	0.21874	0.200163	0.44382	0	0.585979
196_SRF	Global Oceans Viromes (GOV) dataset	European Nucleotide Archive	ERR2762157,ERR2762158	-	-	5	2.5694	24.1722	28.6092	0.674833	3.22296	1.04799	1.80903	0.451742	1.15074	4.27014	0.658277	0	1.22794	0	1.93578
209_SRF	Global Oceans Viromes (GOV) dataset	European Nucleotide Archive	ERR2762180,ERR2762181,ERR2762182	-	-	5	2.49613	14.5225	32.6031	0	0.325108	0.142259	1.07617	0	2.37135	0.224051	0.393574	0.29044	0.950864	0	0.351265
173_SRF	Global Oceans Viromes (GOV) dataset	European Nucleotide Archive	ERR2762124,ERR2762125	-	-	5	-0.160312	85.1855	33.6138	0	0.707825	0	0.970734	0	0.471634	0.511696	0	0	0.195752	0	1.06371
210_SRF	Global Oceans Viromes (GOV) dataset	European Nucleotide Archive	ERR2762186,ERR2762187,ERR2762188	-	-	5	5.29526	45.5689	34.2128	0	0.363039	0.0699773	0.40386	0	0.310895	0.171293	0	0.114486	0.218061	0	0.219782
201_MES	Global Oceans Viromes (GOV) dataset	European Nucleotide Archive	ERR2762162,ERR2762163	-	-	441	0.994025	49.4242	34.3425	0	0.338919	0	0.205598	0	0.210718	0.238784	0.116328	0	0.185083	0	0.232643
82_DCM	Global Oceans Viromes (GOV) dataset	European Nucleotide Archive	ERR2752143,ERR594409	-	-	40	6.97563	58.0487	34.0506	0	0.153176	0	0.25632	0	0.148038	0	0	0.79204	0.176568	0	0.383932
18_DCM	Global Oceans Viromes (GOV) dataset	European Nucleotide Archive	ERR594352	-	-	60	18.3684	16.0651	37.8494	0	0	0	0	0	0	0	0	0	0	0	0
102_SRF	Global Oceans Viromes (GOV) dataset	European Nucleotide Archive	ERR2750828,ERR2750829,ERR599353	-	-	5	24.9431	35.1383	34.7645	0	0.224954	3.09455	0	0	0	0.53192	0	0	0	3.5609	0
65_SRF	Global Oceans Viromes (GOV) dataset	European Nucleotide Archive	ERR594359,ERR594361	-	-	5	21.8168	19.1614	35.4496	0	0	0	0	0	0	0	0	0	0	0.383164	0
125_SRF	Global Oceans Viromes (GOV) dataset	European Nucleotide Archive	ERR599337	-	-	5	26.7802	43.5563	35.4265	0	0	0	0	0	0	0	0	0	0	0	0
76_SRF	Global Oceans Viromes (GOV) dataset	European Nucleotide Archive	ERR594354	-	-	5	23.3495	15.618	37.0766	0	0	0	0	0	0	0	0	0	0	0	0
175_ZZZ	Global Oceans Viromes (GOV) dataset	European Nucleotide Archive	ERR2762130,ERR2762131	-	-	199	1.47689	33.7079	34.8814	0	0.221167	0	0.515809	0	1.7093	0.171576	0	0	0.540499	0	0.239456
125_MIX	Global Oceans Viromes (GOV) dataset	European Nucleotide Archive	ERR599338	-	-	140	23.6816	36.2207	36.2814	0	0	0	0	0	0	0	0	0	0	0	0
52_SRF	Global Oceans Viromes (GOV) dataset	European Nucleotide Archive	ERR599358	-	-	5	27.8684	28.749	34.5455	0	0	0	0	0	0	0	0	0	0	0	0
180_DCM	Global Oceans Viromes (GOV) dataset	European Nucleotide Archive	ERR2762136,ERR2762137	-	-	30	-1.53349	17.6348	33.6461	0	3.05197	0	1.70429	0.963632	0.523378	2.66879	0	0	0	0	1.2706
109_SRF	Global Oceans Viromes (GOV) dataset	European Nucleotide Archive	ERR594412	-	-	5	27.6176	39.5787	33.4724	0	0	0	0	0	0	0	0	0	0	0.233052	0
158_DCM	Global Oceans Viromes (GOV) dataset	European Nucleotide Archive	ERR2762106,ERR2762107	-	-	25	6.73489	46.1766	35.1507	0	0.426533	0.212157	1.26134	0	0.412429	0.316038	0	0.315433	0.853785	0	0.600504
72_SRF	Global Oceans Viromes (GOV) dataset	European Nucleotide Archive	ERR594364	-	-	5	25.0262	24.6699	36.4168	0	0	0	0	0	0	0	0	0	0	0	0
56_SRF	Global Oceans Viromes (GOV) dataset	European Nucleotide Archive	ERR599376	-	-	5	27.3231	10.9825	35.0302	0	0	0	0	0	0	0	0	0	0	0	0
68_MES	Global Oceans Viromes (GOV) dataset	European Nucleotide Archive	ERR2752146,ERR2752147,ERR599382	-	-	700	7.02675	56.2691	34.5049	0	0.0675747	0.0300876	0.0325551	0	0	0	0	0.0156458	0	0	0.0371184
194_DCM	Global Oceans Viromes (GOV) dataset	European Nucleotide Archive	ERR2762153,ERR2762154	-	-	35	-0.987833	23.5982	31.5649	0.533613	0.829727	0.531493	0.921841	0.294084	1.37494	1.62245	0.885386	0	1.81037	0	1.23188
209_MES	Global Oceans Viromes (GOV) dataset	European Nucleotide Archive	ERR2762178,ERR2762179	-	-	351	4.20173	45.1248	34.5992	0	0.140674	0	0.301875	0	0.241927	0.144926	0.0783333	0.0836346	0.174616	0	0.41933
37_MES	Global Oceans Viromes (GOV) dataset	European Nucleotide Archive	ERR2752152,ERR599372	-	-	600	12.066	4.457	35.6727	0	0	0	0	0	0	0	0	0	0	0	0
72_MES	Global Oceans Viromes (GOV) dataset	European Nucleotide Archive	ERR594388	-	-	800	4.67387	21.9764	34.4763	0	0	0	0	0	0	0	0	0	0	0	0
30_DCM	Global Oceans Viromes (GOV) dataset	European Nucleotide Archive	ERR594405	-	-	70	18.9795	13.8349	39.2346	0	0	0	0	0	0	0	0	0	0	0	0
168_MIX	Global Oceans Viromes (GOV) dataset	European Nucleotide Archive	ERR2762118,ERR2762119	-	-	10-100	3.1072	46.8143	34.9783	0	0.271179	0	1.5076	0	0.319031	0.202795	0	0	0.656899	0	0.579678
173_DCM	Global Oceans Viromes (GOV) dataset	European Nucleotide Archive	ERR2762122,ERR2762123	-	-	35	-1.29785	85.1855	34.4561	0	1.09174	0.20005	1.78646	0	0.716887	0.788919	0	0.26435	0.384288	0	1.59854
38_MES	Global Oceans Viromes (GOV) dataset	European Nucleotide Archive	ERR599379	-	-	340	14.9876	19.3668	36.0142	0	0	0	0	0	0	0	0	0	0	0	0
189_SRF	Global Oceans Viromes (GOV) dataset	European Nucleotide Archive	ERR2762146,ERR2762147	-	-	5	0.10149	29.3207	28.8205	0.608932	2.0304	0	1.59895	1.53096	1.74751	1.91356	0.486244	0.453308	0.583648	0	1.50806
189_MES	Global Oceans Viromes (GOV) dataset	European Nucleotide Archive	ERR2762144,ERR2762145	-	-	299	1.59404	36.3938	34.9256	0	0.636633	0.153633	0.807512	0.0820621	1.25397	0.699327	0.265037	0.269401	0.748137	0	0.978101
67_SRF	Global Oceans Viromes (GOV) dataset	European Nucleotide Archive	ERR594395,ERR594404	-	-	5	12.8345	27.5271	34.8707	0	0.74438	0	0.287395	0	0	0	0	0	0	0	1.0588
85_DCM	Global Oceans Viromes (GOV) dataset	European Nucleotide Archive	ERR2752144,ERR594377	-	-	90	-0.78154	49.5816	34.3626	0	0	0	0	0	0	0	0.111917	0	0.479281	0	0
155_DCM	Global Oceans Viromes (GOV) dataset	European Nucleotide Archive	ERR2762100,ERR2762101	-	-	40	10.7902	61.7749	35.3352	0	0.778659	0.880879	1.75091	0	0.503574	0.437573	0	0.543613	0.263294	0.0443066	0.539484
188_DCM	Global Oceans Viromes (GOV) dataset	European Nucleotide Archive	ERR2762138,ERR2762139	-	-	17	-1.64724	16.1385	33.4367	0	1.15162	0.196379	1.4276	0.0872441	0.497163	1.00432	0	0	0.250114	0	1.37677
66_DCM	Global Oceans Viromes (GOV) dataset	European Nucleotide Archive	ERR594389	-	-	30	15.019	23.3045	35.3231	0	0	0.24105	0	0	0	0	0	0	0	0	0
70_MES	Global Oceans Viromes (GOV) dataset	European Nucleotide Archive	ERR2752145,ERR594407	-	-	800	4.2167	52.3938	34.447	0	0	0	0	0	0	0	0	0	0	0	0
100_SRF	Global Oceans Viromes (GOV) dataset	European Nucleotide Archive	ERR2750826,ERR2750827,ERR599342	-	-	5	25.2512	47.9246	35.8288	0	0	0.104907	0	0	0	0	0	0	0	0	0
25_SRF	Global Oceans Viromes (GOV) dataset	European Nucleotide Archive	ERR594396	-	-	5	18.3425	13.5684	38.1853	0	0	0	0	0	0	0	0	0	0	2.85345	0
56_MES	Global Oceans Viromes (GOV) dataset	European Nucleotide Archive	ERR2752154,ERR599371	-	-	1000	6.23622	10.9825	34.8293	0	0	0	0	0	0	0	0	0	0	0	0
36_DCM	Global Oceans Viromes (GOV) dataset	European Nucleotide Archive	ERR594402	-	-	17	25.374	23.0626	36.5358	0	0	0	0	0	0	0	0	0	0	0	0
68_DCM	Global Oceans Viromes (GOV) dataset	European Nucleotide Archive	ERR594415	-	-	50	16.7874	53.8288	35.6841	0	0	0.325946	0	0	0	0	0	0	0	0	0
168_SRF	Global Oceans Viromes (GOV) dataset	European Nucleotide Archive	ERR2762120,ERR2762121	-	-	5	7.48766	48.5056	34.9233	0	0.128753	0	0.632992	0	0.148781	0	0	0	0.384764	0	0.18531
111_SRF	Global Oceans Viromes (GOV) dataset	European Nucleotide Archive	ERR599357	-	-	5	22.7687	40.0773	35.9827	0	0	0	0	0	0	0	0	0	0	0	0
84_SRF	Global Oceans Viromes (GOV) dataset	European Nucleotide Archive	ERR2752157,ERR599352	-	-	5	1.84402	36.464	33.7198	0	0	0	0	0	0	0	0.306633	0	1.29265	0	0
64_SRF	Global Oceans Viromes (GOV) dataset	European Nucleotide Archive	ERR594392	-	-	5	22.1656	21.9223	35.3247	0	0	0	0	0	0	0	0	0	0	0.243381	0
158_SRF	Global Oceans Viromes (GOV) dataset	European Nucleotide Archive	ERR2762110,ERR2762111	-	-	5	8.47447	45.8727	35.1452	0	0.224793	0.135575	0.645072	0	0.208894	0.183179	0	0.175565	0.529143	0	0.352717
64_MES	Global Oceans Viromes (GOV) dataset	European Nucleotide Archive	ERR2752155,ERR599351	-	-	1000	7.6502	24.8736	34.5727	0	0	0	0	0	0	0	0	0	0	0	0
76_MES	Global Oceans Viromes (GOV) dataset	European Nucleotide Archive	ERR2752148,ERR599347,ERR599370	-	-	800	4.74959	14.2624	34.3696	0	0	0	0	0	0	0	0	0	0	0	0
23_DCM	Global Oceans Viromes (GOV) dataset	European Nucleotide Archive	ERR594408	-	-	55	15.7058	18.4584	38.4738	0	0	0	0	0	0	0	0	0	0	2.43101	0
180_SRF	Global Oceans Viromes (GOV) dataset	European Nucleotide Archive	ERR2762134,ERR2762135	-	-	5	2.50789	17.6348	22.9802	0.352084	1.2657	0	0.900249	4.9611	0	1.03841	0	0	0	0	0.365694
123_SRF	Global Oceans Viromes (GOV) dataset	European Nucleotide Archive	ERR599381,ERR599378	-	-	5	26.5762	42.7934	35.3551	0	0	0	0	0	0	0	0	0	0	0	0
41_SRF	Global Oceans Viromes (GOV) dataset	European Nucleotide Archive	ERR594384	-	-	5	29.0894	11.3189	36.0499	0	0	0	0	0	0	0	0	0	0	0	0
82_SRF	Global Oceans Viromes (GOV) dataset	European Nucleotide Archive	ERR2752156,ERR599384	-	-	5	7.32152	29.5811	34.0502	0	0.0688845	0	0.148974	0	0	0	0	0.552368	0.144419	0	0.300236
36_SRF	Global Oceans Viromes (GOV) dataset	European Nucleotide Archive	ERR594369	-	-	5	25.5814	17.3041	36.526	0	0	0	0	0	0	0	0	0	0	0	0
191_SRF	Global Oceans Viromes (GOV) dataset	European Nucleotide Archive	ERR2762148,ERR2762149	-	-	5	1.48885	-	28.4169	0	0.759017	0.7484	1.70326	0.632192	4.70579	1.07516	2.67187	1.04727	12.4729	0	1.38246
41_DCM	Global Oceans Viromes (GOV) dataset	European Nucleotide Archive	ERR594366,ERR594367,ERR594371,ERR594372,ERR594373	-	-	60	27.1177	20.922	36.5035	0	0	0	0	0	0	0	0	0	0	0	0
52_DCM	Global Oceans Viromes (GOV) dataset	European Nucleotide Archive	ERR594394	-	-	75	24.8943	38.1381	34.8968	0	0	0	0	0	0	0	0	0	0	0	0
78_DCM	Global Oceans Viromes (GOV) dataset	European Nucleotide Archive	ERR599374	-	-	120	19.3092	19.6634	36.2775	0	0	0	0	0	0	0	0	0	0	0.139818	0
138_DCM	Global Oceans Viromes (GOV) dataset	European Nucleotide Archive	ERR599345	-	-	60	19.0484	20.21	34.664	0	0	0	0	0	0	0	0	0.152937	0	0	0
70_SRF	Global Oceans Viromes (GOV) dataset	European Nucleotide Archive	ERR594353	-	-	5	19.7768	30.7687	36.3584	0	0	0	0	0	0	0	0	0	0	0.285582	0
206_SRF	Global Oceans Viromes (GOV) dataset	European Nucleotide Archive	ERR2762173,ERR2762174,ERR2762175	-	-	5	1.44531	37.4641	32.0833	0	1.27163	0	0.580852	0	0.787675	0.828857	0.149675	0	0.226673	0	0.559892
42_SRF	Global Oceans Viromes (GOV) dataset	European Nucleotide Archive	ERR594398,ERR594403	-	-	5	29.9803	13.9222	34.5677	0	0	0	0	0	0	0	0	0	0	0	0
194_SRF	Global Oceans Viromes (GOV) dataset	European Nucleotide Archive	ERR2762155,ERR2762156	-	-	5	-0.585333	13.8046	27.442	0.474787	1.33626	0.455169	0.950224	0.190349	0.990589	1.65487	0.648357	0	1.25791	0	1.45801
206_MES	Global Oceans Viromes (GOV) dataset	European Nucleotide Archive	ERR2762171,ERR2762172	-	-	411	3.03554	38.3162	34.5067	0	0.581316	0	0.472448	0	0.955936	0.397412	0.185528	0	0.324107	0	0.333872
34_SRF	Global Oceans Viromes (GOV) dataset	European Nucleotide Archive	ERR594368,ERR594370	-	-	5	27.5986	16.8349	38.64	0	0	0	0	0	0	0	0	0	0	0	0
122_DCM	Global Oceans Viromes (GOV) dataset	European Nucleotide Archive	ERR599377	-	-	115	24.6962	45.3044	36.1012	0	0	0	0	0	0	0	0	0	0	0	0
109_DCM	Global Oceans Viromes (GOV) dataset	European Nucleotide Archive	ERR594357,ERR594380,ERR594381,ERR594383,ERR594387	-	-	30	26.532	29.3943	34.4759	0	0	0	0	0	0	0	0	0	0	0.215536	0
122_SRF	Global Oceans Viromes (GOV) dataset	European Nucleotide Archive	ERR599380	-	-	5	26.5441	39.197	35.3703	0	0	0	0	0	0	0	0	0	0	0	0
124_SRF	Global Oceans Viromes (GOV) dataset	European Nucleotide Archive	ERR599354	-	-	5	26.519	40.0394	35.384	0	0	0	0	0	0	0	0	0	0	0	0
18_SRF	Global Oceans Viromes (GOV) dataset	European Nucleotide Archive	ERR594358	-	-	5	21.4395	15.9449	37.8957	0	0	0	0	0	0	0	0	0	0	0	0
102_MES	Global Oceans Viromes (GOV) dataset	European Nucleotide Archive	ERR599346	-	-	480	9.19582	44.464	34.6921	0	0	1.60591	0	0	0	0	0	0	0	1.84464	0
34_DCM	Global Oceans Viromes (GOV) dataset	European Nucleotide Archive	ERR594390	-	-	60	27.5899	15.5123	38.895	0	0	0	0	0	0	0	0	0	0	0	0
163_MES	Global Oceans Viromes (GOV) dataset	European Nucleotide Archive	ERR2762112,ERR2762113	-	-	499	0.099535	149.862	34.9458	0	0	0	0	0	0	0	0	0	0	0	0
42_DCM	Global Oceans Viromes (GOV) dataset	European Nucleotide Archive	ERR594413	-	-	80	27.7234	18.4882	35.0443	0	0	0	0	0	0	0	0	0	0	0	0
31_SRF	Global Oceans Viromes (GOV) dataset	European Nucleotide Archive	ERR594401,ERR594410	-	-	5	25.0621	18.4528	39.9603	0	0	0	0	0	0	0	0	0	0	0.544675	0
205_MES	Global Oceans Viromes (GOV) dataset	European Nucleotide Archive	ERR2762167,ERR2762168	-	-	491	1.23087	69.2259	34.3782	0	0.69805	0	0.47731	0	0.749145	0.507786	0.358842	0	0.672826	0	0.473193
210_MES	Global Oceans Viromes (GOV) dataset	European Nucleotide Archive	ERR2762183,ERR2762184,ERR2762185	-	-	391	4.79139	37.6205	34.9396	0	0.0241612	0	0.0211566	0	0	0	0	0	0	0	0
155_SRF	Global Oceans Viromes (GOV) dataset	European Nucleotide Archive	ERR2762104,ERR2762105	-	-	5	11.0955	74.1214	35.3252	0	0	0	0	0	0	0	0	0	0	0	0
85_MES	Global Oceans Viromes (GOV) dataset	European Nucleotide Archive	ERR2752159,ERR599373	-	-	790	0.45883	60.7019	34.6802	0	0	0	0	0	0	0	0	0	0.0620648	0	0
138_MES	Global Oceans Viromes (GOV) dataset	European Nucleotide Archive	ERR2752164,ERR599365	-	-	450	8.21056	16.7658	34.6089	0	0	0	0	0	0	0	0	0	0	0	0
178_SRF	Global Oceans Viromes (GOV) dataset	European Nucleotide Archive	ERR2762132,ERR2762133	-	-	5	1.32583	62.2831	34.1424	0	0.276543	0	0.599047	0	0.480264	0.237675	0	0	0.242292	0	0.57802
137_SRF	Global Oceans Viromes (GOV) dataset	European Nucleotide Archive	ERR599363	-	-	5	26.4091	25.4964	33.848	0	0	0	0	0	0	0	0	0	0	0.247003	0
22_SRF	Global Oceans Viromes (GOV) dataset	European Nucleotide Archive	ERR594378,ERR594406	-	-	5	17.0415	15.3656	37.8398	0	0	0	0	0	0	0	0	0	0	5.68945	0
85_SRF	Global Oceans Viromes (GOV) dataset	European Nucleotide Archive	ERR2752158,ERR599364	-	-	5	0.67108	45.3945	34.3275	0	0	0	0	0	0	0	0.198256	0	0.792347	0	0
175_SRF	Global Oceans Viromes (GOV) dataset	European Nucleotide Archive	ERR2762128,ERR2762129	-	-	5	1.3657	124.75	34.2648	0	0.395519	0.1447	0.741983	0	0.89311	0.342617	0	0.21281	0.498201	0	0.480425
11_SRF	Global Oceans Viromes (GOV) dataset	European Nucleotide Archive	ERR599383	-	-	5	-	-	-	0	0	0	0	0	0	0	0	0	0	5.00258	0
72_DCM	Global Oceans Viromes (GOV) dataset	European Nucleotide Archive	ERR594379	-	-	100	24.1127	19.3094	36.5882	0	0	0	0	0	0	0	0	0	0	0	0
122_MES	Global Oceans Viromes (GOV) dataset	European Nucleotide Archive	ERR2752151,ERR599341	-	-	600	7.21224	52.2311	34.5789	0	0	0	0	0	0	0	0	0	0	0	0
64_DCM	Global Oceans Viromes (GOV) dataset	European Nucleotide Archive	ERR594385	-	-	65	22.2503	22.7117	35.3462	0	0	0	0	0	0	0	0	0	0	0.294781	0
38_DCM	Global Oceans Viromes (GOV) dataset	European Nucleotide Archive	ERR594386,ERR594399	-	-	25	25.4944	25.3921	36.5495	0	0	0	0	0	0	0	0	0	0	0	0
100_DCM	Global Oceans Viromes (GOV) dataset	European Nucleotide Archive	ERR599359	-	-	50	20.6494	47.9246	35.6423	0	0	0	0	0	0	0	0	0	0	0	0
66_SRF	Global Oceans Viromes (GOV) dataset	European Nucleotide Archive	ERR594362	-	-	5	15.0335	32.4091	35.3233	0	0	0.369268	0	0	0	0	0	0	0	0	0.290784
111_MES	Global Oceans Viromes (GOV) dataset	European Nucleotide Archive	ERR2752160,ERR2752161,ERR599368	-	-	350	10.8931	36.7242	34.7072	0	0	0	0	0	0	0	0	0	0	0	0
33_SRF	Global Oceans Viromes (GOV) dataset	European Nucleotide Archive	ERR599350	-	-	5	27.3295	17.3849	38.9435	0	0	0	0	0	0	0	0	0	0	0	0
65_DCM	Global Oceans Viromes (GOV) dataset	European Nucleotide Archive	ERR594382,ERR594414	-	-	30	21.8149	14.9089	35.4515	0	0	0	0	0	0	0	0	0	0	0.317985	0.0908985
48_SRF	Global Oceans Viromes (GOV) dataset	European Nucleotide Archive	ERR599344	-	-	5	29.8182	24.5376	34.1842	0	0	0	0	0	0	0	0	0	0	0	0
205_SRF	Global Oceans Viromes (GOV) dataset	European Nucleotide Archive	ERR2762169,ERR2762170	-	-	5	-0.479225	15.8867	31.9954	0	0.252441	0	0.214611	0	0.36405	0.180604	0.220467	0	0.466628	0	0.24758
68_SRF	Global Oceans Viromes (GOV) dataset	European Nucleotide Archive	ERR594391	-	-	5	16.8321	53.8288	35.6866	0	0	0.25144	0	0	0	0	0	0	0	0	0
102_DCM	Global Oceans Viromes (GOV) dataset	European Nucleotide Archive	ERR599349	-	-	40	19.5663	25.4127	34.8844	0	0.503638	0.519885	0	0	0	0	0	0	0	1.38844	0.127568
201_DCM	Global Oceans Viromes (GOV) dataset	European Nucleotide Archive	ERR2762159,ERR2762160,ERR2762161	-	-	36	-0.409335	41.7722	31.9473	0	0.190312	0	0.217059	0	0.396514	0.150134	0.368379	0	0.665485	0	0.267747
32_SRF	Global Oceans Viromes (GOV) dataset	European Nucleotide Archive	ERR594393	-	-	5	25.8244	15.588	39.7709	0	0	0	0	0	0	0	0	0	0	0.15793	0
39_MES	Global Oceans Viromes (GOV) dataset	European Nucleotide Archive	ERR2752153,ERR599360	-	-	270	15.6142	30.1842	35.9077	0	0	0	0	0	0	0	0	0	0	0	0
188_SRF	Global Oceans Viromes (GOV) dataset	European Nucleotide Archive	ERR2762140,ERR2762141	-	-	5	-1.64974	16.1385	32.9508	0	1.08614	0	1.31007	0	0.520482	0.915743	0	0	0.224443	0	1.3891
GF.Spr.C.9m	Pacific Ocean Virome project (POV)	iMicrobe	CAM_P_0000915	CAM_SMPL_002228	CAM_BM_002248	9	26.2	-	-	0	0	0	0	0	0	0	0	0	0	0	0
GD.Spr.C.8m	Pacific Ocean Virome project (POV)	iMicrobe	CAM_P_0000915	CAM_SMPL_002229	CAM_BM_002249	8	26.6	-	-	0	0	0	0	0	0	0	0	0	0	0	0
L.Spr.I.2000m	Pacific Ocean Virome project (POV)	iMicrobe	CAM_P_0000915	CAM_SMPL_002233	CAM_BM_002253	2000	1.9583	-	-	0	0	0	0	0	0	0	0	0	0	0	0
L.Sum.O.10m	Pacific Ocean Virome project (POV)	iMicrobe	CAM_P_0000915	CAM_SMPL_002234	CAM_BM_002254	10	12.5349	-	-	0	0	0	0	0	0	0	0	0	0	0	0
L.Sum.O.2000m	Pacific Ocean Virome project (POV)	iMicrobe	CAM_P_0000915	CAM_SMPL_002237	CAM_BM_002257	2000	1.9591	-	-	0	0	0	0	0	0	0	0	0	0	0	0
L.Win.O.10m	Pacific Ocean Virome project (POV)	iMicrobe	CAM_P_0000915	CAM_SMPL_002238	CAM_BM_002258	10	5.9568	-	-	0	0	0	0	0	0	0	0	0	0	0	0
L.Win.O.500m	Pacific Ocean Virome project (POV)	iMicrobe	CAM_P_0000915	CAM_SMPL_002239	CAM_BM_002259	500	3.9109	-	-	0	0	0	0	0	0	0	0	0	0	0	0
L.Spr.O.10m	Pacific Ocean Virome project (POV)	iMicrobe	CAM_P_0000915	CAM_SMPL_002242	CAM_BM_002262	10	9.138	-	-	0	0	0	0	0	0	0	0	0	0	0	0
M.Fall.O.10m	Pacific Ocean Virome project (POV)	iMicrobe	CAM_P_0000915	CAM_SMPL_002249	CAM_BM_002269	10	19.9206	-	-	0	0	0	0	0	0	0	0	0	0	0	0
M.Fall.O.105m	Pacific Ocean Virome project (POV)	iMicrobe	CAM_P_0000915	CAM_SMPL_002250	CAM_BM_002270	105	14.2	-	-	0	0	0	0	0	0	0	0	0	0	0	0
M.Fall.O.4300m	Pacific Ocean Virome project (POV)	iMicrobe	CAM_P_0000915	CAM_SMPL_002252	CAM_BM_002272	4300	1.5	-	-	0	0	0	0	0	0	0	0	0	0	0	0
M.Fall.I.10m	Pacific Ocean Virome project (POV)	iMicrobe	CAM_P_0000915	CAM_SMPL_002253	CAM_BM_002273	10	16.4	-	-	0	0	0	0	0	0	0	0	0	0	0	0
M.Fall.I.42m	Pacific Ocean Virome project (POV)	iMicrobe	CAM_P_0000915	CAM_SMPL_002254	CAM_BM_002274	42	11.65	-	-	0	0	0	0	0	0	0	0	0	0	0	0
M.Fall.C.10m	Pacific Ocean Virome project (POV)	iMicrobe	CAM_P_0000915	CAM_SMPL_002255	CAM_BM_002275	10	12.6	-	-	0	0	0	0	0	0	0	0	0	0	0	0
SFC.Spr.C.10m	Pacific Ocean Virome project (POV)	iMicrobe	CAM_P_0000915	CAM_SMPL_002256	CAM_BM_002276	10	-	-	-	0	0	0	0	0	0	0	0	0	0	0	18.5336
SFD.Spr.C.10m	Pacific Ocean Virome project (POV)	iMicrobe	CAM_P_0000915	CAM_SMPL_002257	CAM_BM_002277	10	-	-	-	0	0	0	0	0	0	0	0	0	0	0	13.4354
SFS.Spr.C.10m	Pacific Ocean Virome project (POV)	iMicrobe	CAM_P_0000915	CAM_SMPL_002258	CAM_BM_002278	10	-	-	-	0	0	0	0	0	0	0	0	0	0	0	0
STC.Spr.C.10m	Pacific Ocean Virome project (POV)	iMicrobe	CAM_P_0000915	CAM_SMPL_002259	CAM_BM_002279	10	-	-	-	0	0	0	0	0	0	0	0	0	0	0	0
San Diego,CA.5m	Scripps Pier virome (SPV)	iMicrobe	CAM_S_1336	CAM_S_1336	CAM_BM_1396	1	14.5	-	-	0	0	1.16001	0	0	0	1.296	0	0	0	0	9.7916
GS112	India Ocean Virome (IOV)	NCBI Short Read Archive (SRA)	SRR341935	-	-	1.8	26.6	-	32.5	0	0	0	0	0	0	0	0	0	0	0	0
GS122	India Ocean Virome (IOV)	NCBI Short Read Archive (SRA)	SRR342213	-	-	1.9	20.2	-	35.8	0	0	0	0	0	0	0	0	0	0	0	0
MSP82	Malaspina Expedition (ME)	Joint Genome Institute (JGI)	MP1493	-	-	2150.1	-	-	34.6456	0	0	0	0	0	0	0	0	0	0	0	0
MSP91	Malaspina Expedition (ME)	Joint Genome Institute (JGI)	MP1648	-	-	4017.7	-	-	34.6955	0	0	0	0	0	0	0	0	0	0	0	0
MSP103	Malaspina Expedition (ME)	Joint Genome Institute (JGI)	MP1896	-	-	4012.8	-	-	34.6888	0	0	0	0	0	0	0	0	0	0	0	0
MSP109	Malaspina Expedition (ME)	Joint Genome Institute (JGI)	MP2015	-	-	4004	-	-	34.6897	0	0	0	0	0	0	0	0	0	0	0	0
MSP112	Malaspina Expedition (ME)	Joint Genome Institute (JGI)	MP2052	-	-	4002.4	-	-	34.6897	0	0	0	0	0	0	0	0	0	0	0	0
MSP114*	Malaspina Expedition (ME)	Joint Genome Institute (JGI)	MP2097	-	-	294	-	-	34.69	0	0	0	0	0	0	0	0	0	0	0	0
MSP118	Malaspina Expedition (ME)	Joint Genome Institute (JGI)	MP2159	-	-	3103.1	-	-	34.6805	0	0	0	0	0	0	0	0	0	0	0	0
MSP121	Malaspina Expedition (ME)	Joint Genome Institute (JGI)	MP2252	-	-	3007.9	-	-	34.6755	0	0	0	0	0	0	0	0	0	0	0	0
MSP131	Malaspina Expedition (ME)	Joint Genome Institute (JGI)	MP2498	-	-	4003.3	-	-	34.9004	0	0	0	0	0	0	0	0	0	0	0	0
MSP134	Malaspina Expedition (ME)	Joint Genome Institute (JGI)	MP2634	-	-	4002.7	-	-	34.8889	0	0	0	0	0	0	0	0	0	0	0	0
MSP144	Malaspina Expedition (ME)	Joint Genome Institute (JGI)	MP2914	-	-	4003.5	-	-	34.9071	0	0	0	0	0	0	0	0	0	0	0	0
